# Supplementary material for: Dual Effects of Ag Doping and S Vacancies on H2 Detection Using SnS2-Based Photo-Induced Gas Sensor at Room Temperature
Source: Materials (Basel). 2025 Jun 6;18(12):2687. doi: 10.3390/ma18122687 (PMC12193746; doi:10.3390/ma18122687)
Supplement: Supplementary file 1 [file materials-18-02687-s001.zip]

Archive with 1 entries (1 files):
- materials-3636977-supplementary.pdf
